# Supplementary material for: Global Warming and Dispersal Limitations Drive the Suitable Habitat Distribution of Castanopsis indica, Castanopsis hystrix, Schima wallichii Forest in China
Source: Plants (Basel). 2026 May 8;15(10):1432. doi: 10.3390/plants15101432 (PMC13210694; doi:10.3390/plants15101432)
Supplement: Supplementary file 1 [file plants-15-01432-s001.zip]

Archive with 1 entries (1 files):
- plants-4260709-supplementary.pdf
